# Supplementary material for: Anti-Biofilm Action of Cineole and Hypericum perforatum to Combat Pneumonia-Causing Drug-Resistant P. aeruginosa
Source: Antibiotics (Basel). 2024 Jul 24;13(8):689. doi: 10.3390/antibiotics13080689 (PMC11350762; doi:10.3390/antibiotics13080689)
Supplement: Supplementary file 1 [file antibiotics-13-00689-s001.zip]

Archive with 1 entries (1 files):
- antibiotics-3059332-supplementary.pdf
